# Supplementary material for: Divergent Evolution of Volatile Compounds in Wild Ginseng Across Growth Years: Terpene Accumulation and Overall Pyrazine Decline Revealed by HS-GC-IMS
Source: Molecules. 2026 Jul 1;31(13):2315. doi: 10.3390/molecules31132315 (PMC13363443; doi:10.3390/molecules31132315)
Supplement: Supplementary file 1 [file molecules-31-02315-s001.zip]

Archive with 1 entries (1 files):
- molecules-4345613-supplementary.pdf
